# Supplementary material for: A novel transcript of MEF2D promotes myoblast differentiation and its variations associated with growth traits in chicken
Source: PeerJ. 2020 Feb 4;8:e8351. doi: 10.7717/peerj.8351 (PMC7006513; doi:10.7717/peerj.8351)
Supplement: Supplemental Information 6 [file peerj-08-8351-s006.xlsx]

## Sheet: Figure 3A
Individual 1					Individual 2					Individual 3					Individual 4
Well	Sample	Gene	C(q)		Well	Sample	Gene	C(q)		Well	Sample	Gene	C(q)		Well	Sample	Gene	C(q)
A01	cerebrum	MEF2D-1	23.2		A01	cerebrum	MEF2D-1	24.1		A01	cerebrum	MEF2D-1	22.9		A01	cerebrum	MEF2D-1	23.46
A02	cerebrum	MEF2D-1	23.31		A02	cerebrum	MEF2D-1	23.92		A02	cerebrum	MEF2D-1	23.48		A02	cerebrum	MEF2D-1	22.98
A03	cerebrum	GAPDH	19.66		A03	cerebrum	GAPDH	21		A03	cerebrum	GAPDH	19.95		A03	cerebrum	GAPDH	19.4
A04	cerebrum	GAPDH	20.14		A04	cerebrum	GAPDH	21.34		A04	cerebrum	GAPDH	19.42		A04	cerebrum	GAPDH	19.72
A05	cerebellum	MEF2D-1	24.37		A05	cerebellum	MEF2D-1	23.55		A05	cerebellum	MEF2D-1	24.1		A05	cerebellum	MEF2D-1	25.12
A06	cerebellum	MEF2D-1	24.58		A06	cerebellum	MEF2D-1	23.02		A06	cerebellum	MEF2D-1	24.15		A06	cerebellum	MEF2D-1	25.6
A07	cerebellum	GAPDH	20.24		A07	cerebellum	GAPDH	19.25		A07	cerebellum	GAPDH	20.06		A07	cerebellum	GAPDH	19.3
A08	cerebellum	GAPDH	19.96		A08	cerebellum	GAPDH	19.66		A08	cerebellum	GAPDH	19.94		A08	cerebellum	GAPDH	19.7
A09	hypothalamus	MEF2D-1	23.37		A09	hypothalamus	MEF2D-1	25.31		A09	hypothalamus	MEF2D-1	22.59		A09	hypothalamus	MEF2D-1	23.7
A10	hypothalamus	MEF2D-1	24.07		A10	hypothalamus	MEF2D-1	25		A10	hypothalamus	MEF2D-1	22.44		A10	hypothalamus	MEF2D-1	23.18
A11	hypothalamus	GAPDH	19.51		A11	hypothalamus	GAPDH	19.88		A11	hypothalamus	GAPDH	18.26		A11	hypothalamus	GAPDH	19.5
A12	hypothalamus	GAPDH	19.87		A12	hypothalamus	GAPDH	19.8		A12	hypothalamus	GAPDH	18.59		A12	hypothalamus	GAPDH	19.92
B01	pituitary	MEF2D-1	26.52		B01	pituitary	MEF2D-1	27.54		B01	pituitary	MEF2D-1	25.43		B01	pituitary	MEF2D-1	25.79
B02	pituitary	MEF2D-1	26.56		B02	pituitary	MEF2D-1	27		B02	pituitary	MEF2D-1	26.04		B02	pituitary	MEF2D-1	26.12
B03	pituitary	GAPDH	22.3		B03	pituitary	GAPDH	22.5		B03	pituitary	GAPDH	22.8017		B03	pituitary	GAPDH	22.84
B04	pituitary	GAPDH	22.67		B04	pituitary	GAPDH	22.38		B04	pituitary	GAPDH	23.2		B04	pituitary	GAPDH	22.7
B05	heart	MEF2D-1	25.86		B05	heart	MEF2D-1	25		B05	heart	MEF2D-1	26.18		B05	heart	MEF2D-1	26.1
B06	heart	MEF2D-1	25.41		B06	heart	MEF2D-1	24.92		B06	heart	MEF2D-1	26.0006		B06	heart	MEF2D-1	26.3
B07	heart	GAPDH	20.2		B07	heart	GAPDH	21.03		B07	heart	GAPDH	19.4		B07	heart	GAPDH	19.75
B08	heart	GAPDH	20.45		B08	heart	GAPDH	20.56		B08	heart	GAPDH	19.9		B08	heart	GAPDH	19.86
B09	liver	MEF2D-1	27.03		B09	liver	MEF2D-1	26.15		B09	liver	MEF2D-1	24.1		B09	liver	MEF2D-1	26.58
B10	liver	MEF2D-1	26.92		B10	liver	MEF2D-1	26.68		B10	liver	MEF2D-1	24.52		B10	liver	MEF2D-1	26.8
B11	liver	GAPDH	19.7		B11	liver	GAPDH	19.54		B11	liver	GAPDH	19.04		B11	liver	GAPDH	20.04
B12	liver	GAPDH	19.5		B12	liver	GAPDH	19.58		B12	liver	GAPDH	19.44		B12	liver	GAPDH	20.49
C01	spleen	MEF2D-1	22.67		C01	spleen	MEF2D-1	22.59		C01	spleen	MEF2D-1	23.08		C01	spleen	MEF2D-1	23.59
C02	spleen	MEF2D-1	22.53		C02	spleen	MEF2D-1	22.55		C02	spleen	MEF2D-1	23.56		C02	spleen	MEF2D-1	23.7
C03	spleen	GAPDH	20.11		C03	spleen	GAPDH	19.6		C03	spleen	GAPDH	20.1		C03	spleen	GAPDH	20.04
C04	spleen	GAPDH	19.87		C04	spleen	GAPDH	19.21		C04	spleen	GAPDH	19.93		C04	spleen	GAPDH	19.86
C05	lung	MEF2D-1	28.02		C05	lung	MEF2D-1	27.65		C05	lung	MEF2D-1	28.53		C05	lung	MEF2D-1	27.4
C06	lung	MEF2D-1	28.15		C06	lung	MEF2D-1	28.07		C06	lung	MEF2D-1	28.1507		C06	lung	MEF2D-1	27
C07	lung	GAPDH	25.11		C07	lung	GAPDH	24.1		C07	lung	GAPDH	23.8		C07	lung	GAPDH	22.89
C08	lung	GAPDH	24.8		C08	lung	GAPDH	23.86		C08	lung	GAPDH	24.047		C08	lung	GAPDH	23.22
C09	kidney	MEF2D-1	23.25		C09	kidney	MEF2D-1	22.89		C09	kidney	MEF2D-1	22.88		C09	kidney	MEF2D-1	24.76
C10	kidney	MEF2D-1	24.42		C10	kidney	MEF2D-1	23.19		C10	kidney	MEF2D-1	22.59		C10	kidney	MEF2D-1	24.49
C11	kidney	GAPDH	17.55		C11	kidney	GAPDH	16.88		C11	kidney	GAPDH	16.4		C11	kidney	GAPDH	16.42
C12	kidney	GAPDH	17.23		C12	kidney	GAPDH	17.03		C12	kidney	GAPDH	16.11		C12	kidney	GAPDH	16
D01	breast muscle	MEF2D-1	23.75		D01	breast muscle	MEF2D-1	23.78		D01	breast muscle	MEF2D-1	23.1		D01	breast muscle	MEF2D-1	23.6
D02	breast muscle	MEF2D-1	23.5		D02	breast muscle	MEF2D-1	23.2		D02	breast muscle	MEF2D-1	23.89		D02	breast muscle	MEF2D-1	23.15
D03	breast muscle	GAPDH	18.66		D03	breast muscle	GAPDH	19.3		D03	breast muscle	GAPDH	18.24		D03	breast muscle	GAPDH	18.2
D04	breast muscle	GAPDH	19.21		D04	breast muscle	GAPDH	19.33		D04	breast muscle	GAPDH	18.8		D04	breast muscle	GAPDH	18.69
D05	leg muscle	MEF2D-1	25.02		D05	leg muscle	MEF2D-1	26.03		D05	leg muscle	MEF2D-1	24.89		D05	leg muscle	MEF2D-1	26.8
D06	leg muscle	MEF2D-1	25.28		D06	leg muscle	MEF2D-1	25.58		D06	leg muscle	MEF2D-1	24.29		D06	leg muscle	MEF2D-1	26.78
D07	leg muscle	GAPDH	19.74		D07	leg muscle	GAPDH	20.03		D07	leg muscle	GAPDH	19.28		D07	leg muscle	GAPDH	20.42
D08	leg muscle	GAPDH	20.26		D08	leg muscle	GAPDH	19.57		D08	leg muscle	GAPDH	19.2658		D08	leg muscle	GAPDH	20.01
D09	subcutaneous fat	MEF2D-1	23.61		D09	subcutaneous fat	MEF2D-1	24.1		D09	subcutaneous fat	MEF2D-1	22.88		D09	subcutaneous fat	MEF2D-1	23.46
D10	subcutaneous fat	MEF2D-1	23.33		D10	subcutaneous fat	MEF2D-1	24.69		D10	subcutaneous fat	MEF2D-1	23.5		D10	subcutaneous fat	MEF2D-1	23.1
D11	subcutaneous fat	GAPDH	20.17		D11	subcutaneous fat	GAPDH	19.45		D11	subcutaneous fat	GAPDH	19.9		D11	subcutaneous fat	GAPDH	19.11
D12	subcutaneous fat	GAPDH	20.29		D12	subcutaneous fat	GAPDH	19.69		D12	subcutaneous fat	GAPDH	20.4937		D12	subcutaneous fat	GAPDH	19
E01	abdominal fat	MEF2D-1	22.51		E01	abdominal fat	MEF2D-1	24.4153		E01	abdominal fat	MEF2D-1	23.56		E01	abdominal fat	MEF2D-1	23.15
E02	abdominal fat	MEF2D-1	22.98		E02	abdominal fat	MEF2D-1	24.881		E02	abdominal fat	MEF2D-1	23.58		E02	abdominal fat	MEF2D-1	23.55
E03	abdominal fat	GAPDH	21.05		E03	abdominal fat	GAPDH	21.08		E03	abdominal fat	GAPDH	21.5		E03	abdominal fat	GAPDH	21.64
E04	abdominal fat	GAPDH	20.67		E04	abdominal fat	GAPDH	21.67		E04	abdominal fat	GAPDH	21.06		E04	abdominal fat	GAPDH	21.8
E05	muscular stomach	MEF2D-1	24.9		E05	muscular stomach	MEF2D-1	23.92		E05	muscular stomach	MEF2D-1	23.55		E05	muscular stomach	MEF2D-1	25.2
E06	muscular stomach	MEF2D-1	25.68		E06	muscular stomach	MEF2D-1	24.18		E06	muscular stomach	MEF2D-1	23.69		E06	muscular stomach	MEF2D-1	24.5
E07	muscular stomach	GAPDH	20.77		E07	muscular stomach	GAPDH	20.8784		E07	muscular stomach	GAPDH	19.78		E07	muscular stomach	GAPDH	19.14
E08	muscular stomach	GAPDH	21.25		E08	muscular stomach	GAPDH	20.54		E08	muscular stomach	GAPDH	20.3		E08	muscular stomach	GAPDH	19
E09	glandular stomach	MEF2D-1	27.14		E09	glandular stomach	MEF2D-1	26.4		E09	glandular stomach	MEF2D-1	26.78		E09	glandular stomach	MEF2D-1	27.11
E10	glandular stomach	MEF2D-1	27.19		E10	glandular stomach	MEF2D-1	26.49		E10	glandular stomach	MEF2D-1	26		E10	glandular stomach	MEF2D-1	27.1905
E11	glandular stomach	GAPDH	22.1		E11	glandular stomach	GAPDH	21.03		E11	glandular stomach	GAPDH	21.5		E11	glandular stomach	GAPDH	21.56
E12	glandular stomach	GAPDH	22.02		E12	glandular stomach	GAPDH	21.54		E12	glandular stomach	GAPDH	21.98		E12	glandular stomach	GAPDH	21.54

## Sheet: Figure 3B
Individual 1					Individual 2					Individual 3					Individual 4
Well	Sample	Gene	C(q)		Well	Sample	Gene	C(q)		Well	Sample	Gene	C(q)		Well	Sample	Gene	C(q)
A01	cerebrum	MEF2D-V3	24.99		A01	cerebrum	MEF2D-V3	25.21		A01	cerebrum	MEF2D-V3	23.62		A01	cerebrum	MEF2D-V3	25.13
A02	cerebrum	MEF2D-V3	24.88		A02	cerebrum	MEF2D-V3	24.9		A02	cerebrum	MEF2D-V3	23.1		A02	cerebrum	MEF2D-V3	24.95
A03	cerebrum	GAPDH	19.56		A03	cerebrum	GAPDH	19.12		A03	cerebrum	GAPDH	19.42		A03	cerebrum	GAPDH	20.33
A04	cerebrum	GAPDH	19.26		A04	cerebrum	GAPDH	19.24		A04	cerebrum	GAPDH	19.65		A04	cerebrum	GAPDH	20.01
A05	cerebellum	MEF2D-V3	25.33		A05	cerebellum	MEF2D-V3	24.36		A05	cerebellum	MEF2D-V3	26.1		A05	cerebellum	MEF2D-V3	25.1
A06	cerebellum	MEF2D-V3	25.37		A06	cerebellum	MEF2D-V3	24.78		A06	cerebellum	MEF2D-V3	25.66		A06	cerebellum	MEF2D-V3	24.88
A07	cerebellum	GAPDH	19.4		A07	cerebellum	GAPDH	19.2		A07	cerebellum	GAPDH	20.81		A07	cerebellum	GAPDH	19.9
A08	cerebellum	GAPDH	19.13		A08	cerebellum	GAPDH	19.63		A08	cerebellum	GAPDH	20.32		A08	cerebellum	GAPDH	19.72
A09	hypothalamus	MEF2D-V3	26.05		A09	hypothalamus	MEF2D-V3	25.41		A09	hypothalamus	MEF2D-V3	27.05		A09	hypothalamus	MEF2D-V3	25.48
A10	hypothalamus	MEF2D-V3	26.54		A10	hypothalamus	MEF2D-V3	26.3		A10	hypothalamus	MEF2D-V3	26.88		A10	hypothalamus	MEF2D-V3	25.6
A11	hypothalamus	GAPDH	19.31		A11	hypothalamus	GAPDH	18.44		A11	hypothalamus	GAPDH	20.15		A11	hypothalamus	GAPDH	19.56
A12	hypothalamus	GAPDH	19.2		A12	hypothalamus	GAPDH	19.02		A12	hypothalamus	GAPDH	19.86		A12	hypothalamus	GAPDH	20.11
B01	pituitary	MEF2D-V3	25.83		B01	pituitary	MEF2D-V3	25.48		B01	pituitary	MEF2D-V3	24.98		B01	pituitary	MEF2D-V3	25.39
B02	pituitary	MEF2D-V3	25.4		B02	pituitary	MEF2D-V3	26.1		B02	pituitary	MEF2D-V3	24.64		B02	pituitary	MEF2D-V3	24.96
B03	pituitary	GAPDH	19.45		B03	pituitary	GAPDH	20.15		B03	pituitary	GAPDH	19.33		B03	pituitary	GAPDH	20.84
B04	pituitary	GAPDH	19.85		B04	pituitary	GAPDH	19.88		B04	pituitary	GAPDH	19.65		B04	pituitary	GAPDH	20.59
B05	heart	MEF2D-V3	27.09		B05	heart	MEF2D-V3	26.54		B05	heart	MEF2D-V3	27.36		B05	heart	MEF2D-V3	27.86
B06	heart	MEF2D-V3	27.57		B06	heart	MEF2D-V3	27.08		B06	heart	MEF2D-V3	27.4		B06	heart	MEF2D-V3	28
B07	heart	GAPDH	20.96		B07	heart	GAPDH	20.22		B07	heart	GAPDH	20.14		B07	heart	GAPDH	20.4
B08	heart	GAPDH	20.58		B08	heart	GAPDH	20.47		B08	heart	GAPDH	19.57		B08	heart	GAPDH	20.65
B09	liver	MEF2D-V3	28.09		B09	liver	MEF2D-V3	29.02		B09	liver	MEF2D-V3	28.44		B09	liver	MEF2D-V3	28.6
B10	liver	MEF2D-V3	28.4		B10	liver	MEF2D-V3	29.4		B10	liver	MEF2D-V3	28		B10	liver	MEF2D-V3	28.14
B11	liver	GAPDH	18.53		B11	liver	GAPDH	19.2		B11	liver	GAPDH	18.95		B11	liver	GAPDH	19.22
B12	liver	GAPDH	18.95		B12	liver	GAPDH	18.55		B12	liver	GAPDH	18.23		B12	liver	GAPDH	18.9
C01	spleen	MEF2D-V3	27.48		C01	spleen	MEF2D-V3	26.99		C01	spleen	MEF2D-V3	26.51		C01	spleen	MEF2D-V3	27.44
C02	spleen	MEF2D-V3	27.44		C02	spleen	MEF2D-V3	27.3		C02	spleen	MEF2D-V3	26.98		C02	spleen	MEF2D-V3	27.6
C03	spleen	GAPDH	19.13		C03	spleen	GAPDH	19.62		C03	spleen	GAPDH	18.95		C03	spleen	GAPDH	18.63
C04	spleen	GAPDH	19.17		C04	spleen	GAPDH	19.48		C04	spleen	GAPDH	19.36		C04	spleen	GAPDH	18.9
C05	lung	MEF2D-V3	29.16		C05	lung	MEF2D-V3	29.33		C05	lung	MEF2D-V3	29		C05	lung	MEF2D-V3	28.94
C06	lung	MEF2D-V3	28.96		C06	lung	MEF2D-V3	29.02		C06	lung	MEF2D-V3	28.59		C06	lung	MEF2D-V3	29.28
C07	lung	GAPDH	22.17		C07	lung	GAPDH	22.14		C07	lung	GAPDH	22.36		C07	lung	GAPDH	21.98
C08	lung	GAPDH	22.04		C08	lung	GAPDH	21.95		C08	lung	GAPDH	21.98		C08	lung	GAPDH	22
C09	kidney	MEF2D-V3	28.36		C09	kidney	MEF2D-V3	28.9		C09	kidney	MEF2D-V3	29.65		C09	kidney	MEF2D-V3	28.36
C10	kidney	MEF2D-V3	28.47		C10	kidney	MEF2D-V3	28.64		C10	kidney	MEF2D-V3	29.14		C10	kidney	MEF2D-V3	28.56
C11	kidney	GAPDH	17.52		C11	kidney	GAPDH	16.92		C11	kidney	GAPDH	17.33		C11	kidney	GAPDH	17.68
C12	kidney	GAPDH	17.89		C12	kidney	GAPDH	17.03		C12	kidney	GAPDH	17.03		C12	kidney	GAPDH	17.2
D01	breast muscle	MEF2D-V3	25.47		D01	breast muscle	MEF2D-V3	24.86		D01	breast muscle	MEF2D-V3	25.86		D01	breast muscle	MEF2D-V3	24.81
D02	breast muscle	MEF2D-V3	25.59		D02	breast muscle	MEF2D-V3	24.33		D02	breast muscle	MEF2D-V3	25.46		D02	breast muscle	MEF2D-V3	24.59
D03	breast muscle	GAPDH	20.11		D03	breast muscle	GAPDH	20		D03	breast muscle	GAPDH	19.6		D03	breast muscle	GAPDH	18.66
D04	breast muscle	GAPDH	20.21		D04	breast muscle	GAPDH	19.95		D04	breast muscle	GAPDH	19.48		D04	breast muscle	GAPDH	18.28
D05	leg muscle	MEF2D-V3	26.34		D05	leg muscle	MEF2D-V3	27		D05	leg muscle	MEF2D-V3	26.33		D05	leg muscle	MEF2D-V3	25.66
D06	leg muscle	MEF2D-V3	26.45		D06	leg muscle	MEF2D-V3	27.23		D06	leg muscle	MEF2D-V3	26.6		D06	leg muscle	MEF2D-V3	25.9
D07	leg muscle	GAPDH	20.12		D07	leg muscle	GAPDH	19.54		D07	leg muscle	GAPDH	19.2		D07	leg muscle	GAPDH	19.33
D08	leg muscle	GAPDH	19.88		D08	leg muscle	GAPDH	19.26		D08	leg muscle	GAPDH	19.24		D08	leg muscle	GAPDH	18.96
D09	subcutaneous fat	MEF2D-V3	26.19		D09	subcutaneous fat	MEF2D-V3	26.1		D09	subcutaneous fat	MEF2D-V3	25.84		D09	subcutaneous fat	MEF2D-V3	26.31
D10	subcutaneous fat	MEF2D-V3	26.55		D10	subcutaneous fat	MEF2D-V3	25.94		D10	subcutaneous fat	MEF2D-V3	25.61		D10	subcutaneous fat	MEF2D-V3	26.5
D11	subcutaneous fat	GAPDH	20.86		D11	subcutaneous fat	GAPDH	20.17		D11	subcutaneous fat	GAPDH	20.07		D11	subcutaneous fat	GAPDH	20.64
D12	subcutaneous fat	GAPDH	20.55		D12	subcutaneous fat	GAPDH	20.49		D12	subcutaneous fat	GAPDH	19.85		D12	subcutaneous fat	GAPDH	20.55
E01	abdominal fat	MEF2D-V3	29.18		E01	abdominal fat	MEF2D-V3	28.54		E01	abdominal fat	MEF2D-V3	28.3		E01	abdominal fat	MEF2D-V3	27.56
E02	abdominal fat	MEF2D-V3	29.46		E02	abdominal fat	MEF2D-V3	29.13		E02	abdominal fat	MEF2D-V3	28.64		E02	abdominal fat	MEF2D-V3	27.94
E03	abdominal fat	GAPDH	22.3		E03	abdominal fat	GAPDH	22.07		E03	abdominal fat	GAPDH	22.01		E03	abdominal fat	GAPDH	22.07
E04	abdominal fat	GAPDH	22.51		E04	abdominal fat	GAPDH	22.67		E04	abdominal fat	GAPDH	21.84		E04	abdominal fat	GAPDH	21.74
E05	muscular stomach	MEF2D-V3	27.04		E05	muscular stomach	MEF2D-V3	26.47		E05	muscular stomach	MEF2D-V3	26.98		E05	muscular stomach	MEF2D-V3	26
E06	muscular stomach	MEF2D-V3	26.91		E06	muscular stomach	MEF2D-V3	26.53		E06	muscular stomach	MEF2D-V3	26.77		E06	muscular stomach	MEF2D-V3	25.95
E07	muscular stomach	GAPDH	20.65		E07	muscular stomach	GAPDH	20.87		E07	muscular stomach	GAPDH	20.92		E07	muscular stomach	GAPDH	20.31
E08	muscular stomach	GAPDH	20.84		E08	muscular stomach	GAPDH	21.2		E08	muscular stomach	GAPDH	20.81		E08	muscular stomach	GAPDH	19.56
E09	glandular stomach	MEF2D-V3	29.03		E09	glandular stomach	MEF2D-V3	28.54		E09	glandular stomach	MEF2D-V3	28.56		E09	glandular stomach	MEF2D-V3	27.99
E10	glandular stomach	MEF2D-V3	29.14		E10	glandular stomach	MEF2D-V3	28.84		E10	glandular stomach	MEF2D-V3	29.14		E10	glandular stomach	MEF2D-V3	28.1
E11	glandular stomach	GAPDH	21.81		E11	glandular stomach	GAPDH	21.56		E11	glandular stomach	GAPDH	22.21		E11	glandular stomach	GAPDH	21.45
E12	glandular stomach	GAPDH	21.6		E12	glandular stomach	GAPDH	21		E12	glandular stomach	GAPDH	21.98		E12	glandular stomach	GAPDH	21.3

## Sheet: Figure 3C
Individual 1					Individual 2					Individual 3					Individual 4
Well	Sample	Gene	C(q)		Well	Sample	Gene	C(q)		Well	Sample	Gene	C(q)		Well	Sample	Gene	C(q)
A01	cerebrum	MEF2D-V4	32.88		A01	cerebrum	MEF2D-V4	32.12		A01	cerebrum	MEF2D-V4	33.6		A01	cerebrum	MEF2D-V4	33.4
A02	cerebrum	MEF2D-V4	32.56		A02	cerebrum	MEF2D-V4	32.84		A02	cerebrum	MEF2D-V4	33.2		A02	cerebrum	MEF2D-V4	33.6
A03	cerebrum	GAPDH	19.25		A03	cerebrum	GAPDH	17.69		A03	cerebrum	GAPDH	19.22		A03	cerebrum	GAPDH	19.26
A04	cerebrum	GAPDH	18.79		A04	cerebrum	GAPDH	17.32		A04	cerebrum	GAPDH	18.56		A04	cerebrum	GAPDH	19.3
A05	cerebellum	MEF2D-V4	33.89		A05	cerebellum	MEF2D-V4	32.92		A05	cerebellum	MEF2D-V4	32.5		A05	cerebellum	MEF2D-V4	32.95
A06	cerebellum	MEF2D-V4	33.5		A06	cerebellum	MEF2D-V4	33.1		A06	cerebellum	MEF2D-V4	32.14		A06	cerebellum	MEF2D-V4	33.3
A07	cerebellum	GAPDH	20.14		A07	cerebellum	GAPDH	19.94		A07	cerebellum	GAPDH	18.99		A07	cerebellum	GAPDH	18.2
A08	cerebellum	GAPDH	20.09		A08	cerebellum	GAPDH	19.5		A08	cerebellum	GAPDH	19.4		A08	cerebellum	GAPDH	18.63
A09	hypothalamus	MEF2D-V4	32.8		A09	hypothalamus	MEF2D-V4	33.52		A09	hypothalamus	MEF2D-V4	33.8		A09	hypothalamus	MEF2D-V4	33.7
A10	hypothalamus	MEF2D-V4	32.32		A10	hypothalamus	MEF2D-V4	32.9		A10	hypothalamus	MEF2D-V4	33.5		A10	hypothalamus	MEF2D-V4	33.9
A11	hypothalamus	GAPDH	17.2		A11	hypothalamus	GAPDH	18.13		A11	hypothalamus	GAPDH	18.5		A11	hypothalamus	GAPDH	17.33
A12	hypothalamus	GAPDH	17.15		A12	hypothalamus	GAPDH	17.85		A12	hypothalamus	GAPDH	18.17		A12	hypothalamus	GAPDH	17.8
B01	pituitary	MEF2D-V4	34.23		B01	pituitary	MEF2D-V4	36.12		B01	pituitary	MEF2D-V4	35.23		B01	pituitary	MEF2D-V4	36.35
B02	pituitary	MEF2D-V4	34.1		B02	pituitary	MEF2D-V4	36.55		B02	pituitary	MEF2D-V4	34.9		B02	pituitary	MEF2D-V4	36.1
B03	pituitary	GAPDH	20.36		B03	pituitary	GAPDH	22.02		B03	pituitary	GAPDH	21.05		B03	pituitary	GAPDH	21.3
B04	pituitary	GAPDH	20.5		B04	pituitary	GAPDH	22.03		B04	pituitary	GAPDH	21.6		B04	pituitary	GAPDH	21.63
B05	heart	MEF2D-V4	29.16		B05	heart	MEF2D-V4	30.06		B05	heart	MEF2D-V4	29.33		B05	heart	MEF2D-V4	29.95
B06	heart	MEF2D-V4	29.69		B06	heart	MEF2D-V4	30.25		B06	heart	MEF2D-V4	28.75		B06	heart	MEF2D-V4	29.72
B07	heart	GAPDH	20.43		B07	heart	GAPDH	20.3		B07	heart	GAPDH	18.56		B07	heart	GAPDH	17.6
B08	heart	GAPDH	20.22		B08	heart	GAPDH	19.95		B08	heart	GAPDH	18.26		B08	heart	GAPDH	17.22
B09	liver	MEF2D-V4	37.02		B09	liver	MEF2D-V4	35.25		B09	liver	MEF2D-V4	36.5		B09	liver	MEF2D-V4	36.3
B10	liver	MEF2D-V4	37.2		B10	liver	MEF2D-V4	35.64		B10	liver	MEF2D-V4	36.42		B10	liver	MEF2D-V4	35.94
B11	liver	GAPDH	21.5		B11	liver	GAPDH	19.6		B11	liver	GAPDH	20.5		B11	liver	GAPDH	20.8
B12	liver	GAPDH	21.15		B12	liver	GAPDH	19.88		B12	liver	GAPDH	20.13		B12	liver	GAPDH	20.45
C01	spleen	MEF2D-V4	36.4		C01	spleen	MEF2D-V4	35.2		C01	spleen	MEF2D-V4	36.46		C01	spleen	MEF2D-V4	35.8
C02	spleen	MEF2D-V4	36.01		C02	spleen	MEF2D-V4	35.44		C02	spleen	MEF2D-V4	36.48		C02	spleen	MEF2D-V4	36.12
C03	spleen	GAPDH	19.49		C03	spleen	GAPDH	18.46		C03	spleen	GAPDH	19.63		C03	spleen	GAPDH	20.63
C04	spleen	GAPDH	19.25		C04	spleen	GAPDH	18.2		C04	spleen	GAPDH	19.28		C04	spleen	GAPDH	20.25
C05	lung	MEF2D-V4	35.02		C05	lung	MEF2D-V4	34.8		C05	lung	MEF2D-V4	34.45		C05	lung	MEF2D-V4	32.6
C06	lung	MEF2D-V4	34.71		C06	lung	MEF2D-V4	34.51		C06	lung	MEF2D-V4	34.22		C06	lung	MEF2D-V4	33.04
C07	lung	GAPDH	20.5		C07	lung	GAPDH	21.41		C07	lung	GAPDH	20.6		C07	lung	GAPDH	20
C08	lung	GAPDH	20.89		C08	lung	GAPDH	21.03		C08	lung	GAPDH	20.31		C08	lung	GAPDH	19.66
C09	kidney	MEF2D-V4	35.76		C09	kidney	MEF2D-V4	36.2		C09	kidney	MEF2D-V4	35.03		C09	kidney	MEF2D-V4	35.92
C10	kidney	MEF2D-V4	35.6		C10	kidney	MEF2D-V4	35.9		C10	kidney	MEF2D-V4	34.8		C10	kidney	MEF2D-V4	36.2
C11	kidney	GAPDH	17		C11	kidney	GAPDH	17.55		C11	kidney	GAPDH	16.55		C11	kidney	GAPDH	16.33
C12	kidney	GAPDH	17.36		C12	kidney	GAPDH	17.62		C12	kidney	GAPDH	16.3		C12	kidney	GAPDH	16.84
D01	breast muscle	MEF2D-V4	26.86		D01	breast muscle	MEF2D-V4	27.85		D01	breast muscle	MEF2D-V4	28.46		D01	breast muscle	MEF2D-V4	27.5
D02	breast muscle	MEF2D-V4	26.71		D02	breast muscle	MEF2D-V4	28.1		D02	breast muscle	MEF2D-V4	28.1		D02	breast muscle	MEF2D-V4	27.8
D03	breast muscle	GAPDH	16.65		D03	breast muscle	GAPDH	16.2		D03	breast muscle	GAPDH	17.42		D03	breast muscle	GAPDH	16.67
D04	breast muscle	GAPDH	16.27		D04	breast muscle	GAPDH	16.33		D04	breast muscle	GAPDH	17.95		D04	breast muscle	GAPDH	16.38
D05	leg muscle	MEF2D-V4	27.74		D05	leg muscle	MEF2D-V4	27.85		D05	leg muscle	MEF2D-V4	28.71		D05	leg muscle	MEF2D-V4	26.05
D06	leg muscle	MEF2D-V4	27.24		D06	leg muscle	MEF2D-V4	28.11		D06	leg muscle	MEF2D-V4	28.5		D06	leg muscle	MEF2D-V4	25.9
D07	leg muscle	GAPDH	18.49		D07	leg muscle	GAPDH	19.2		D07	leg muscle	GAPDH	20.03		D07	leg muscle	GAPDH	19.02
D08	leg muscle	GAPDH	18.66		D08	leg muscle	GAPDH	18.86		D08	leg muscle	GAPDH	19.68		D08	leg muscle	GAPDH	18.84
D09	subcutaneous fat	MEF2D-V4	34.6		D09	subcutaneous fat	MEF2D-V4	32.84		D09	subcutaneous fat	MEF2D-V4	33.87		D09	subcutaneous fat	MEF2D-V4	34.6
D10	subcutaneous fat	MEF2D-V4	34.21		D10	subcutaneous fat	MEF2D-V4	33.1		D10	subcutaneous fat	MEF2D-V4	34.15		D10	subcutaneous fat	MEF2D-V4	35.02
D11	subcutaneous fat	GAPDH	21.6		D11	subcutaneous fat	GAPDH	20.54		D11	subcutaneous fat	GAPDH	21.62		D11	subcutaneous fat	GAPDH	21.7
D12	subcutaneous fat	GAPDH	21.04		D12	subcutaneous fat	GAPDH	20.03		D12	subcutaneous fat	GAPDH	21.44		D12	subcutaneous fat	GAPDH	21.9
E01	abdominal fat	MEF2D-V4	36.41		E01	abdominal fat	MEF2D-V4	35.84		E01	abdominal fat	MEF2D-V4	35.44		E01	abdominal fat	MEF2D-V4	35.8
E02	abdominal fat	MEF2D-V4	36.7		E02	abdominal fat	MEF2D-V4	35.32		E02	abdominal fat	MEF2D-V4	35.3		E02	abdominal fat	MEF2D-V4	35.54
E03	abdominal fat	GAPDH	23.5		E03	abdominal fat	GAPDH	23.7		E03	abdominal fat	GAPDH	21.2		E03	abdominal fat	GAPDH	20.34
E04	abdominal fat	GAPDH	23.11		E04	abdominal fat	GAPDH	24.15		E04	abdominal fat	GAPDH	21.63		E04	abdominal fat	GAPDH	20.67
E05	muscular stomach	MEF2D-V4	32.52		E05	muscular stomach	MEF2D-V4	34.2		E05	muscular stomach	MEF2D-V4	31.68		E05	muscular stomach	MEF2D-V4	31.56
E06	muscular stomach	MEF2D-V4	33.05		E06	muscular stomach	MEF2D-V4	33.92		E06	muscular stomach	MEF2D-V4	32.1		E06	muscular stomach	MEF2D-V4	31.1
E07	muscular stomach	GAPDH	19.83		E07	muscular stomach	GAPDH	20.83		E07	muscular stomach	GAPDH	19.23		E07	muscular stomach	GAPDH	20.15
E08	muscular stomach	GAPDH	19.54		E08	muscular stomach	GAPDH	21.2		E08	muscular stomach	GAPDH	18.86		E08	muscular stomach	GAPDH	19.67
E09	glandular stomach	MEF2D-V4	35.34		E09	glandular stomach	MEF2D-V4	37.34		E09	glandular stomach	MEF2D-V4	34.1		E09	glandular stomach	MEF2D-V4	33.15
E10	glandular stomach	MEF2D-V4	35.35		E10	glandular stomach	MEF2D-V4	36.75		E10	glandular stomach	MEF2D-V4	33.89		E10	glandular stomach	MEF2D-V4	33.46
E11	glandular stomach	GAPDH	19.05		E11	glandular stomach	GAPDH	21.09		E11	glandular stomach	GAPDH	19.2		E11	glandular stomach	GAPDH	18.74
E12	glandular stomach	GAPDH	19.54		E12	glandular stomach	GAPDH	20.63		E12	glandular stomach	GAPDH	18.86		E12	glandular stomach	GAPDH	18.35

## Sheet: Figure 4
Well	Sample	Gene	C(q)
A01	E11-1	MEF2D-V4	26.9
A02	E11-1	MEF2D-V4	27.14
A03	E11-1	18S rRNA	11.9
A04	E11-1	18S rRNA	11.54
A05	E11-2	MEF2D-V4	26.37
A06	E11-2	MEF2D-V4	26.67
A07	E11-2	18S rRNA	11.1
A08	E11-2	18S rRNA	11.64
A09	E11-3	MEF2D-V4	27.1
A10	E11-3	MEF2D-V4	27.39
A11	E11-3	18S rRNA	12.4
A12	E11-3	18S rRNA	12.8
B01	E11-4	MEF2D-V4	26.22
B02	E11-4	MEF2D-V4	26.5
B03	E11-4	18S rRNA	11.05
B04	E11-4	18S rRNA	10.57
B05	E13-1	MEF2D-V4	26.2
B06	E13-1	MEF2D-V4	26.5
B07	E13-1	18S rRNA	11.03
B08	E13-1	18S rRNA	11.11
B09	E13-2	MEF2D-V4	26.76
B10	E13-2	MEF2D-V4	27.3
B11	E13-2	18S rRNA	11.24
B12	E13-2	18S rRNA	11.5
C01	E13-3	MEF2D-V4	25.2
C02	E13-3	MEF2D-V4	25.14
C03	E13-3	18S rRNA	10.2
C04	E13-3	18S rRNA	9.94
C05	E13-4	MEF2D-V4	27.32
C06	E13-4	MEF2D-V4	27.4
C07	E13-4	18S rRNA	12.18
C08	E13-4	18S rRNA	11.82
C09	E15-1	MEF2D-V4	25.97
C10	E15-1	MEF2D-V4	26.2
C11	E15-1	18S rRNA	11.2
C12	E15-1	18S rRNA	11.16
D01	E15-2	MEF2D-V4	26.52
D02	E15-2	MEF2D-V4	26.56
D03	E15-2	18S rRNA	12
D04	E15-2	18S rRNA	11.44
D05	E15-3	MEF2D-V4	25.49
D06	E15-3	MEF2D-V4	25.79
D07	E15-3	18S rRNA	11.12
D08	E15-3	18S rRNA	11.48
D09	E15-4	MEF2D-V4	25.7
D10	E15-4	MEF2D-V4	25.31
D11	E15-4	18S rRNA	11.02
D12	E15-4	18S rRNA	10.58
E01	E17-1	MEF2D-V4	25.25
E02	E17-1	MEF2D-V4	25.46
E03	E17-1	18S rRNA	12.04
E04	E17-1	18S rRNA	11.86
E05	E17-2	MEF2D-V4	24.33
E06	E17-2	MEF2D-V4	24.5
E07	E17-2	18S rRNA	10.87
E08	E17-2	18S rRNA	10.43
E09	E17-3	MEF2D-V4	24.99
E10	E17-3	MEF2D-V4	24.62
E11	E17-3	18S rRNA	11.26
E12	E17-3	18S rRNA	11.76
F01	E17-4	MEF2D-V4	25.15
F02	E17-4	MEF2D-V4	25.01
F03	E17-4	18S rRNA	11.2
F04	E17-4	18S rRNA	10.84
F05	E19-1	MEF2D-V4	25.37
F06	E19-1	MEF2D-V4	25.53
F07	E19-1	18S rRNA	12.26
F08	E19-1	18S rRNA	12.2
F09	E19-2	MEF2D-V4	25.66
F10	E19-2	MEF2D-V4	25.68
F11	E19-2	18S rRNA	11.9
F12	E19-2	18S rRNA	11.48
G01	E19-3	MEF2D-V4	25.79
G02	E19-3	MEF2D-V4	25.7
G03	E19-3	18S rRNA	12.02
G04	E19-3	18S rRNA	11.64
G05	E19-4	MEF2D-V4	24.1
G06	E19-4	MEF2D-V4	24.39
G07	E19-4	18S rRNA	10.82
G08	E19-4	18S rRNA	10.38
G09	W7-1	MEF2D-V4	25.1
G10	W7-1	MEF2D-V4	24.81
G11	W7-1	18S rRNA	11.4
G12	W7-1	18S rRNA	11.23
H01	W7-2	MEF2D-V4	24.15
H02	W7-2	MEF2D-V4	24.67
H03	W7-2	18S rRNA	10.82
H04	W7-2	18S rRNA	10.6
H05	W7-3	MEF2D-V4	24.76
H06	W7-3	MEF2D-V4	25.13
H07	W7-3	18S rRNA	10.9
H08	W7-3	18S rRNA	11.23
H09	W7-4	MEF2D-V4	25.95
H10	W7-4	MEF2D-V4	25.71
H11	W7-4	18S rRNA	11.9
H12	W7-4	18S rRNA	12.04

## Sheet: Figure 5
Well	Sample	Gene	C(q)
A01	OV-MEF2D-V4-1	MEF2D-V4	14.66
A02	OV-MEF2D-V4-1	MEF2D-V4	14.16
A03	OV-MEF2D-V4-1	RBFOX2	26.22
A04	OV-MEF2D-V4-1	RBFOX2	26.09
A05	OV-MEF2D-V4-1	GAPDH	18.21
A06	OV-MEF2D-V4-1	GAPDH	18.19
A07	OV-MEF2D-V4-2	MEF2D-V4	13.29
A08	OV-MEF2D-V4-2	MEF2D-V4	13.42
A09	OV-MEF2D-V4-2	RBFOX2	26.77
A10	OV-MEF2D-V4-2	RBFOX2	26.88
A11	OV-MEF2D-V4-2	GAPDH	18.87
A12	OV-MEF2D-V4-2	GAPDH	18.42
B01	OV-MEF2D-V4-3	MEF2D-V4	10.36
B02	OV-MEF2D-V4-3	MEF2D-V4	10.14
B03	OV-MEF2D-V4-3	RBFOX2	26.4
B04	OV-MEF2D-V4-3	RBFOX2	26.4
B05	OV-MEF2D-V4-3	GAPDH	18.24
B06	OV-MEF2D-V4-3	GAPDH	18.12
B07	OV-MEF2D-V4-4	MEF2D-V4	10.74
B08	OV-MEF2D-V4-4	MEF2D-V4	10.49
B09	OV-MEF2D-V4-4	RBFOX2	23.1
B10	OV-MEF2D-V4-4	RBFOX2	23.32
B11	OV-MEF2D-V4-4	GAPDH	20
B12	OV-MEF2D-V4-4	GAPDH	20.02
C01	OV-RBFOX2-1	MEF2D-V4	20.73
C02	OV-RBFOX2-1	MEF2D-V4	20.27
C03	OV-RBFOX2-1	RBFOX2	10.01
C04	OV-RBFOX2-1	RBFOX2	10.06
C05	OV-RBFOX2-1	GAPDH	18.39
C06	OV-RBFOX2-1	GAPDH	18.38
C07	OV-RBFOX2-2	MEF2D-V4	22.48
C08	OV-RBFOX2-2	MEF2D-V4	23.43
C09	OV-RBFOX2-2	RBFOX2	10.34
C10	OV-RBFOX2-2	RBFOX2	10.24
C11	OV-RBFOX2-2	GAPDH	19.01
C12	OV-RBFOX2-2	GAPDH	19.26
D01	OV-RBFOX2-3	MEF2D-V4	28.07
D02	OV-RBFOX2-3	MEF2D-V4	28.14
D03	OV-RBFOX2-3	RBFOX2	10.68
D04	OV-RBFOX2-3	RBFOX2	10.42
D05	OV-RBFOX2-3	GAPDH	19.02
D06	OV-RBFOX2-3	GAPDH	19.04
D07	OV-RBFOX2-4	MEF2D-V4	23.69
D08	OV-RBFOX2-4	MEF2D-V4	24.28
D09	OV-RBFOX2-4	RBFOX2	10.8
D10	OV-RBFOX2-4	RBFOX2	10.85
D11	OV-RBFOX2-4	GAPDH	20.02
D12	OV-RBFOX2-4	GAPDH	20.05
E01	EGFP control1	MEF2D-V4	28.82
E02	EGFP control1	MEF2D-V4	28.8
E03	EGFP control1	RBFOX2	23.25
E04	EGFP control1	RBFOX2	22.88
E05	EGFP control1	GAPDH	19.21
E06	EGFP control1	GAPDH	19.25
E07	EGFP control2	MEF2D-V4	28.13
E08	EGFP control2	MEF2D-V4	27.85
E09	EGFP control2	RBFOX2	22.91
E10	EGFP control2	RBFOX2	22.84
E11	EGFP control2	GAPDH	19.28
E12	EGFP control2	GAPDH	19.3
F01	EGFP control3	MEF2D-V4	32.47
F02	EGFP control3	MEF2D-V4	32.32
F03	EGFP control3	RBFOX2	22.6
F04	EGFP control3	RBFOX2	22.66
F05	EGFP control3	GAPDH	18.73
F06	EGFP control3	GAPDH	18.82
F07	EGFP control4	MEF2D-V4	29.7
F08	EGFP control4	MEF2D-V4	29.36
F09	EGFP control4	RBFOX2	22.4
F10	EGFP control4	RBFOX2	22.92
F11	EGFP control4	GAPDH	18.69
F12	EGFP control4	GAPDH	19.11

## Sheet: Figure 6A
Well	Sample	Gene	C(t)
A01	OV-MEF2D-V4-1	MYOG	25.4
A02	OV-MEF2D-V4-1	MYOG	25.28
A03	OV-MEF2D-V4-1	MHC	24.08
A04	OV-MEF2D-V4-1	MHC	24.29
A05	OV-MEF2D-V4-1	GAPDH	19.3
A06	OV-MEF2D-V4-1	GAPDH	19.12
A07	OV-MEF2D-V4-2	MYOG	24.88
A08	OV-MEF2D-V4-2	MYOG	24.6
A09	OV-MEF2D-V4-2	MHC	25.64
A10	OV-MEF2D-V4-2	MHC	25.85
A11	OV-MEF2D-V4-2	GAPDH	20.04
A12	OV-MEF2D-V4-2	GAPDH	19.72
B01	OV-MEF2D-V4-3	MYOG	25.23
B02	OV-MEF2D-V4-3	MYOG	25.45
B03	OV-MEF2D-V4-3	MHC	24.1
B04	OV-MEF2D-V4-3	MHC	24.62
B05	OV-MEF2D-V4-3	GAPDH	18.89
B06	OV-MEF2D-V4-3	GAPDH	18.9
B07	OV-MEF2D-V4-4	MYOG	26.03
B08	OV-MEF2D-V4-4	MYOG	25.95
B09	OV-MEF2D-V4-4	MHC	24.2
B10	OV-MEF2D-V4-4	MHC	24.13
B11	OV-MEF2D-V4-4	GAPDH	19.25
B12	OV-MEF2D-V4-4	GAPDH	19.6
C01	OV-RBFOX2-1	MYOG	24.45
C02	OV-RBFOX2-1	MYOG	24.1
C03	OV-RBFOX2-1	MHC	25.3
C04	OV-RBFOX2-1	MHC	25.06
C05	OV-RBFOX2-1	GAPDH	18.44
C06	OV-RBFOX2-1	GAPDH	18.38
C07	OV-RBFOX2-2	MYOG	24.5
C08	OV-RBFOX2-2	MYOG	24.21
C09	OV-RBFOX2-2	MHC	24.84
C10	OV-RBFOX2-2	MHC	25.1
C11	OV-RBFOX2-2	GAPDH	18.25
C12	OV-RBFOX2-2	GAPDH	18.63
D01	OV-RBFOX2-3	MYOG	27.08
D02	OV-RBFOX2-3	MYOG	26.75
D03	OV-RBFOX2-3	MHC	25.63
D04	OV-RBFOX2-3	MHC	25.84
D05	OV-RBFOX2-3	GAPDH	19.1
D06	OV-RBFOX2-3	GAPDH	19.04
D07	OV-RBFOX2-4	MYOG	26.6
D08	OV-RBFOX2-4	MYOG	26.84
D09	OV-RBFOX2-4	MHC	25.47
D10	OV-RBFOX2-4	MHC	25.2
D11	OV-RBFOX2-4	GAPDH	19.56
D12	OV-RBFOX2-4	GAPDH	19.15
E01	EGFP control1	MYOG	28.12
E02	EGFP control1	MYOG	27.8
E03	EGFP control1	MHC	27.58
E04	EGFP control1	MHC	27.85
E05	EGFP control1	GAPDH	20.13
E06	EGFP control1	GAPDH	19.86
E07	EGFP control2	MYOG	26.15
E08	EGFP control2	MYOG	25.84
E09	EGFP control2	MHC	26.6
E10	EGFP control2	MHC	26.41
E11	EGFP control2	GAPDH	18.69
E12	EGFP control2	GAPDH	18.9
F01	EGFP control3	MYOG	27.42
F02	EGFP control3	MYOG	27.1
F03	EGFP control3	MHC	26.65
F04	EGFP control3	MHC	26.8
F05	EGFP control3	GAPDH	19.11
F06	EGFP control3	GAPDH	18.94
F07	EGFP control4	MYOG	27.42
F08	EGFP control4	MYOG	27.7
F09	EGFP control4	MHC	27.75
F10	EGFP control4	MHC	27.9
F11	EGFP control4	GAPDH	20.2
F12	EGFP control4	GAPDH	19.85
