# Supplementary material for: A novel transcript of MEF2D promotes myoblast differentiation and its variations associated with growth traits in chicken
Source: PeerJ. 2020 Feb 4;8:e8351. doi: 10.7717/peerj.8351 (PMC7006513; doi:10.7717/peerj.8351)
Supplement: Supplemental Information 7 [file peerj-08-8351-s007.zip]

Archive with 3 entries (2 files):
- Uncropped blots/
- Uncropped blots/Uncropped blots of Fig 2A.png
- Uncropped blots/Uncropped blots of Fig 6B.png
